# Supplementary material for: Functional Traits of Male and Female Leaves of Hippophae tibetana on the Eastern Edge of the Tibetan Plateau and Their Altitudinal Variability
Source: Plants (Basel). 2022 Sep 22;11(19):2484. doi: 10.3390/plants11192484 (PMC9573225; doi:10.3390/plants11192484)
Supplement: Supplementary file 1 [file plants-11-02484-s001.zip]

Archive with 1 entries (1 files):
- plants-1915967-supplementary.pdf
